# Supplementary material for: Shared Inflammatory Genetic Susceptibility Underlying Spontaneous Preterm Birth and Periodontitis: A Case–Control Study
Source: J Clin Med. 2025 Sep 2;14(17):6195. doi: 10.3390/jcm14176195 (PMC12428887; doi:10.3390/jcm14176195)
Supplement: Supplementary file 1 [file jcm-14-06195-s001.zip]

Archive with 1 entries (1 files):
- jcm-3805845-supplementary.pdf
